# Supplementary material for: Maps of variability in cell lineage trees
Source: PLoS Comput Biol. 2019 Feb 12;15(2):e1006745. doi: 10.1371/journal.pcbi.1006745 (PMC6388934; doi:10.1371/journal.pcbi.1006745)
Supplement: S1 Data — (XLSX) [file pcbi.1006745.s002.xlsx]

## Sheet: Tcells
Ped	id	Area		Experimental data
B1	1	55.4562
	10	100.676
	11	115.245
	100	95.1877
	101	97.6073
	110	103.374
	111	105.384
	1000	99.8313
	1001	99.8128
	1010	99.0278
	1011	95.8061
	1100	100.208
	1101	96.0337
	1110	117.156
	1111	106.884
	100010	90.419
	100011	89.2838
	101010	76.0504
	101011	81.717
	110010	81.8849
	110011	84.0068
	110110	70.9189
	110111	74.2573
	1000100	76.6051
	1000101	75.1603
	1000110	74.091
	1100100	68.0351
	1100101	75.0027
	1100111	69.0153
B2	1	60.9729
	10	109.457
	11	108.412
	100	92.4118
	101	88.5958
	110	90.5961
	111	89.1643
	1000	97.164
	1001	92.577
	1010	79.0871
	1011	81.2757
	1100	83.1879
	1101	81.9937
	1110	87.599
	1111	93.0873
	100100	70.5172
	100101	73.6273
	101010	76.3465
	101011	78.1915
	111100	60.5226
	111101	59.8057
	111110	69.8515
	111111	71.6273
	1010101	68.8326
	1010111	69.105
B3	1	93.6771
	10	109.306
	11	107.882
	100	86.9613
	101	86.4924
	110	89.2052
	111	85.5857
	1000	86.1219
	1001	83.2241
	1010	81.4559
	1011	78.8937
	1100	74.3396
	101010	64.3992
	101100	60.2179
	101101	61.6103
	1010101	63.4472
B4	1	94.2881
	10	117.31
	11	112.128
	100	102.556
	101	103.366
	110	89.2914
	111	85.9946
	1000	95.7571
	1001	88.6109
	1010	88.4865
	1011	89.0659
	1100	77.8377
	1101	72.211
	1110	64.1967
	1111	72.6735
	101010	66.5893
	110110	54.281
	110111	50.6115
	111100	69.3162
	111101	67.1058
B5	1	73.5074
	10	101.53
	11	102.839
	100	92.3658
	101	88.3122
	110	105.034
	111	106.035
	10010	61.902
	10011	63.6279
	10100	61.1359
	10101	59.3937
	11100	63.663
	11101	70.1038
	11110	76.5141
	11111	74.0268
	111010	60.5943
B6	1	76.6325
	10	128.664
	11	105.725
	100	111.127
	101	104.966
	110	85.9542
	111	90.0675
	1000	97.0185
	1001	95.1735
	1010	101.912
	1011	89.2609
	1100	74.1792
	1101	71.9847
	1111	76.1527
B7	10	90.4614
	11	78.4014
B8	1	67.4236
	10	93.9685
	11	85.1769
	100	70.2937
	101	66.545
	110	60.1253
	111	62.6687
B9	1	83.4665
	10	124.319
	11	113.134
	100	113.338
	101	117.378
	110	112.293
	111	107.098
	1000	101.649
	1001	99.5969
	1010	106.24
	1011	108.355
	1100	99.9742
	1101	101.529
	1110	91.1718
	1111	89.0918
	10001	85.4089
	10110	84.8983
	11100	84.71
	11111	97.0234
C1	1	81.2332
	10	83.6335
	11	67.1016
	100	70.7317
	101	71.5169
	110	56.6313
	111	61.5771
	10001	64.0145
	10101	60.9009
C10	1	68.571
	10	99.3129
	11	79.7272
	100	70.8025
	101	71.8633
	110	54.883
	111	51.8172
	11101	40.8716
C2	1	58.689
	10	112.787
	11	106.493
	100	86.3181
	101	90.386
	110	82.0563
	111	83.3149
	1000	71.224
	1001	72.135
	1010	74.7987
	1011	76.9338
	1100	61.3457
	1101	71.1396
	1110	72.4825
	1111	70.9123
	100110	59.1609
	100111	57.7514
	111000	61.0423
	111001	61.3961
	1110001	50.37
C3	1	69.1286
	10	86.4482
	11	79.6341
	100	70.4453
	101	69.7656
	110	69.7145
	111	69.2614
	1000	58.9215
	1001	61.307
	1010	63.5055
	1011	65.4403
	1100	63.049
	1101	65.8744
	1110	60.6594
	1111	59.4926
	100110	65.0539
	100111	66.4022
	101010	57.9556
	101011	59.1929
	111100	48.84
	111101	50.6474
	1001100	50.3163
	1001110	53.468
	1001111	54.8366
C4	1	106.279
	10	87.782
	11	90.9305
	100	90.4865
	101	90.6911
	110	75.8135
	111	76.3126
	1000	93.4131
	1001	91.538
	1010	93.3316
	100000	76.1583
	100001	70.0892
	100010	71.9249
	100011	77.531
	101000	78.3899
	101001	81.0738
	101010	79.3759
	101011	74.4912
	1000010	52.5108
	1010000	71.7938
	1010001	71.4468
	1010010	74.6496
	1010011	72.4133
	1010100	69.643
	1010101	70.7682
	1010110	69.9724
	1010111	72.7569
	10101001	62.242
C5	1	64.7118
	10	106.723
	11	94.4987
	100	100.117
	101	98.3563
	110	86.3833
	111	89.2436
	1000	88.156
	1001	85.7891
	1010	92.4244
	1011	87.6495
	1100	79.5108
	1101	80.3219
	1110	82.9704
	1111	86.5173
	100100	71.3591
	100101	69.4525
	101010	76.2995
	101011	77.366
	110110	71.1327
	110111	68.7047
	111100	55.9415
	111101	59.0914
	1001000	63.7627
	1001001	63.4155
	1010110	70.8625
	1010111	75.1416
	1101100	69.4661
	1101101	68.3423
	1101110	65.3961
	1101111	62.9545
	1111011	54.0835
	10010010	55.4429
	10101110	60.8822
	10101111	64.2816
	11011000	61.3735
	11011001	59.7291
	11011010	64.94
	11011011	61.3148
	11011100	63.7846
	11011101	60.0657
	11011110	56.6254
	11011111	57.2772
C6	1	65.7098
	10	99.1215
	11	86.6268
	100	82.1379
	101	85.6114
	110	77.3523
	111	73.914
	1000	75.6468
	1001	74.0165
	1010	69.3444
	1011	70.0571
	1100	73.7364
	1101	61.7974
	1110	71.4406
	1111	65.6263
	100100	49.687
	111010	56.7168
	111011	58.755
	111100	52.8911
	111101	52.5763
	1110111	41.1569
C7	1	69.5975
	10	98.8906
	11	81.5447
	100	93.105
	101	95.6235
	110	81.445
	111	78.9898
	1000	81.3733
	1001	80.7431
	1010	83.9153
	1011	84.5287
	11000	54.2043
	11001	41.3317
	11100	64.7618
	11101	68.2574
	100100	77.7144
	100101	73.1531
	101110	68.589
	101111	66.6747
	110000	38.3392
	110001	34.6697
	110010	27.8903
	110011	42.5893
	111000	53.0524
	111011	54.0574
	1001000	60.2225
	1001001	59.2449
	1001010	63.4179
	1001011	60.9665
	1110111	48.5291
	10010000	52.1526
	10010010	51.5171
	10010011	55.8992
	10010101	59.4363
C8	1	78.5205
	10	113.18
	11	80.8054
	100	100.96
	101	91.0731
	110	79.2079
	111	78.1372
	1000	113.017
	1001	103.914
	1010	106.444
	1011	107.03
	1100	85.2996
	1101	84.2546
	1110	82.8085
	1111	80.7159
	10000	107.749
	10101	93.1723
	10110	98.4392
	11001	83.709
	11101	82.1318
	11111	87.8837
	100010	75.2716
	100011	77.638
	111100	74.5945
	111101	75.8377
	1000100	66.6015
	1000101	64.5982
	1000110	64.9858
	1000111	67.9283
	1010100	72.7929
	1010101	73.1992
	1010110	73.7625
	1010111	73.4912
	1100100	66.7105
	1100101	73.9344
	1100110	70.683
	1100111	71.8468
	1111000	69.539
	1111001	63.5087
	1111010	64.4902
	1111011	68.27
	10101000	58.9778
	10101001	62.1489
	10101010	55.2073
	10101011	56.6937
	10101101	57.9935
	11001000	62.9028
	11001001	59.9086
	11001010	61.3963
	11001011	58.0813
	11001101	59.3778
	11001111	61.6054
	11110111	48.0998
C9	1	81.292
	10	109.575
	11	90.4677
	100	101.565
	101	103.488
	110	75.728
	111	88.3733
	1000	92.0111
	1001	95.0299
	1010	88.0503
	1011	88.5015
	1100	64.6173
	1101	68.2256
	1110	68.1919
	1111	58.1589
	10000	82.09
	10001	86.0771
	10010	79.1064
	10011	78.8054
	10100	82.3752
	10101	81.2122
	10110	75.934
	10111	79.961
	11001	70.5463
	11011	74.8162
	11100	70.3663
	11101	68.5043
	1100100	58.8369
	11001000	38.0859
	11001011	39.5019
	11001101	39.4661
	11001110	33.1134
	11001111	36.4244

## Sheet: Worm
ped	id	PHA4		Data from RW_10425_WT published in:
ped0	100	-1556		Santella A, Kovacevic I, Herndon LA, Hall DH, Du Z, Bao Z. Digital development: a database of cell lineage differentiation in C. elegans with lineage phenotypes, cell-specific gene functions and a multiscale model. Nucleic Acids Research. 2016;44(D1):D781–D785. doi:10.1093/nar/gkv1119.
	101	-1068
	110	-1491
	111	-439
	1000	-1330
	1001	-1454
	1010	-435
	1011	-1202
	1100	-584
	1101	-1537
	1110	-1480
	1111	-628
	10000	-1230
	10001	-1693
	10010	-1612
	10011	-1730
	10100	-640
	10101	-65
	10110	-1410
	10111	-1311
	11000	-144
	11001	-1382
	11010	-1534
	11011	-1627
	11100	-1172
	11101	-1661
	11110	-269
	11111	-607
	100000	-768
	100001	-883
	100010	-824
	100011	-1360
	100100	-923
	100101	-1380
	100110	-1112
	100111	-1586
	101000	-896
	101001	-100
	101010	144
	101011	-156
	101100	-1580
	101101	-1165
	101110	-1356
	101111	-2176
	110000	-399
	110001	-679
	110010	-1259
	110011	-1740
	110100	-1505
	110101	-567
	110110	-939
	110111	-716
	111000	-1511
	111001	-885
	111010	-1435
	111011	-1543
	111100	-305
	111101	-398
	111110	-360
	111111	-840
	1000000	5778
	1000001	6220
	1000010	7853
	1000011	4318
	1000100	6624
	1000101	8488
	1000110	5788
	1000111	6877
	1001000	3332
	1001001	3544
	1001010	-66
	1001011	295
	1001100	-831
	1001101	-545
	1001110	4101
	1001111	3357
	1010000	-712
	1010001	-837
	1010010	-386
	1010011	-533
	1010100	-222
	1010101	-102
	1010110	-623
	1010111	-632
	1011000	-1319
	1011001	-1376
	1011010	-1066
	1011011	-1268
	1100000	-1184
	1100001	-461
	1100010	-557
	1100011	-542
	1100100	2041
	1100101	1627
	1100110	-414
	1100111	-201
	1101000	301
	1101001	49
	1101010	-610
	1101011	-1128
	1101100	-171
	1101101	-811
	1101110	-634
	1101111	-605
	1110000	-615
	1110001	-1492
	1110010	-925
	1110011	-642
	1110100	-1329
	1110101	-1915
	1110110	-1335
	1110111	-1185
	1111000	-380
	1111001	-340
	1111010	-345
	1111011	73
	1111100	-83
	1111101	-896
	1111110	-1150
	1111111	-45
	10000000	9235
	10000001	12449
	10000010	9836
	10000011	16292
	10000100	12604
	10000101	25632
	10000110	13090
	10000111	13161
	10001000	11670
	10001001	17366
	10001010	18388
	10001011	19303
	10001100	9348
	10001101	12470
	10001110	15933
	10001111	15601
	10010000	15171
	10010001	10997
	10010010	15065
	10010011	11980
	10010100	-834
	10010101	-835
	10010110	-513
	10010111	-438
	10011000	-1148
	10011001	-664
	10011010	-1044
	10011011	-456
	10011100	14433
	10011101	14893
	10011110	16062
	10011111	13293
	10100000	-1330
	10100001	-1392
	10100010	-861
	10100011	-1002
	10100100	-1512
	10100101	-1087
	10100110	40
	10100111	-186
	10101000	655
	10101001	-615
	10101010	-881
	10101011	-911
	10101100	-1659
	10101101	-1310
	10101110	-748
	10101111	-1012
	10110000	-912
	10110001	-837
	10110010	-1498
	10110011	-1667
	10110100	-758
	10110101	-1536
	10110110	-766
	10110111	-1369
	11000000	-683
	11000001	-187
	11000010	-438
	11000011	-633
	11000100	-153
	11000101	-255
	11000110	-172
	11000111	-445
	11001000	17711
	11001001	12996
	11001010	8497
	11001011	9292
	11001100	10775
	11001101	9177
	11001110	1875
	11001111	1380
	11010000	9331
	11010001	14965
	11010010	7944
	11010011	8262
	11010100	-1208
	11010101	-1257
	11010110	-630
	11010111	-713
	11011000	77
	11011001	-247
	11011010	-450
	11011011	-443
	11011100	-897
	11011101	-746
	11011110	-146
	11011111	-110
	11100000	-291
	11100001	191
	11100010	-789
	11100011	-618
	11100100	-1002
	11100101	-611
	11100110	-182
	11100111	-278
	11101000	-1330
	11101001	-1458
	11101010	-1092
	11101011	-1720
	11101100	-877
	11101101	-1318
	11101110	-1042
	11101111	-1315
	11110000	225
	11110001	174
	11110010	-387
	11110011	150
	11110100	-373
	11110101	162
	11110110	-237
	11110111	-51
	11111000	-479
	11111001	-225
	11111010	-709
	11111011	-1141
	11111100	-283
	11111101	-833
	11111110	-144
	11111111	-289
	100100000	18734
	100100001	14863
	100100010	11160
	100100011	16834
	100100100	31263
	100100101	13535
	100100110	31710
	100100111	22867
	100101000	-962
	100101001	-1090
	100101010	-1051
	100101011	-278
	100101100	-772
	100101101	-1365
	100101110	-57
	100101111	-691
	100110000	-905
	100110001	-1585
	100110010	-1127
	100110011	-649
	100110100	-2011
	100110101	-1729
	100110110	-180
	100110111	-835
	100111000	27728
	100111001	25657
	100111010	12108
	100111011	12843
	100111100	20241
	100111101	11525
	100111110	15795
	100111111	24307
	101000000	-615
	101000001	-1651
	101000010	-1126
	101000011	-1753
	101000100	-1439
	101000101	-1305
	101000110	-1267
	101000111	-678
	101001000	-728
	101001001	148
	101001010	-553
	101001011	-638
	101001100	-135
	101001101	-66
	101001110	-275
	101001111	-434
	101010000	33
	101010001	23
	101010010	-332
	101010011	-1230
	101010110	-989
	101010111	-415
	101011000	-266
	101011001	-1553
	101011010	-1025
	101011011	-1025
	101011100	-418
	101011101	-316
	101011110	-553
	101011111	-871
	101100000	-2026
	101100001	-228
	101100010	-1613
	101100011	-32
	101101100	1522
	101101101	99
	101101110	416
	101101111	-328
	110000000	105
	110000001	-245
	110000010	-379
	110000011	-520
	110000100	-198
	110000101	-490
	110000110	-629
	110000111	69
	110001000	-134
	110001001	-2
	110001010	-672
	110001011	501
	110001100	-158
	110001101	203
	110001110	-131
	110001111	-462
	110010000	30518
	110010001	37322
	110010010	28669
	110010011	28928
	110010100	23167
	110010101	22186
	110010110	16996
	110010111	22219
	110011000	36105
	110011001	34378
	110011010	27921
	110011011	27168
	110011100	753
	110011101	802
	110011110	1060
	110011111	772
	110100000	22020
	110100001	20802
	110100010	31013
	110100011	29317
	110100100	23381
	110100101	21443
	110100110	7351
	110100111	8842
	110101000	-1205
	110101001	-642
	110101010	-1396
	110101011	-1337
	110101100	-921
	110101101	-408
	110101110	-1185
	110101111	-1021
	110110000	-645
	110110001	-1397
	110110010	-701
	110110011	-808
	110110100	-46
	110110101	-249
	110110110	-764
	110110111	-117
	110111000	-541
	110111001	-11
	110111010	-667
	110111011	-936
	110111100	-974
	110111101	-280
	110111110	-495
	110111111	-495
	111000000	-657
	111000001	-498
	111000010	-552
	111000011	-517
	111000100	-848
	111000101	-627
	111000110	144
	111000111	-108
	111001000	-750
	111001001	-1066
	111001010	-933
	111001011	-363
	111001100	-709
	111001101	189
	111001110	-272
	111001111	-151
	111010000	-997
	111010001	-1619
	111010010	-756
	111010011	-793
	111010100	-961
	111010101	-1823
	111010110	-668
	111010111	-1714
	111011000	-449
	111011001	-550
	111011010	-303
	111011011	-974
	111011100	-1275
	111011101	-1593
	111011110	-942
	111011111	-987
	111100000	-77
	111100001	-605
	111100010	-25
	111100011	-614
	111100100	-141
	111100101	34
	111100110	-293
	111100111	-72
	111101000	-314
	111101001	-264
	111101010	-234
	111101011	-697
	111101100	-491
	111101101	-809
	111101110	-1328
	111101111	-754
	111110000	-625
	111110001	-213
	111110010	-1460
	111110011	-766
	111110100	-822
	111110101	-608
	111110110	-1122
	111110111	-1413
	111111000	-566
	111111001	-793
	111111010	-103
	111111011	-848
	111111100	-146
	111111101	-578
	111111110	-1005
	111111111	-243
	1001000010	23436
	1001000011	22633
	1001000100	23787
	1001000101	16047
	1001000110	17611
	1001000111	15020
	1001001010	3185
	1001001011	777
	1001001100	45162
	1001001101	61012
	1001001110	38867
	1001001111	34795
	1001010010	-3020
	1001010011	-2974
	1001010100	-491
	1001010101	-628
	1001010110	-1182
	1001010111	79
	1001011000	-1782
	1001011001	-1441
	1001011010	-2291
	1001011011	-1454
	1001011100	-843
	1001011101	-899
	1001011110	-1150
	1001011111	-1943
	1001100000	-748
	1001100001	-4320
	1001100010	-2146
	1001100011	310
	1001100100	-444
	1001100101	-1363
	1001100110	-1437
	1001100111	-1450
	1001101000	-344
	1001101001	-389
	1001101010	-3066
	1001101011	-568
	1001101100	-596
	1001101101	-538
	1001101110	-1535
	1001101111	-2161
	1001110000	59753
	1001110001	49613
	1001110010	42932
	1001110011	37338
	1001110110	6027
	1001110111	5157
	1001111000	27281
	1001111001	26719
	1001111100	22700
	1001111101	22671
	1001111110	24645
	1001111111	27597
	1100000000	-988
	1100000001	-777
	1100000010	-1057
	1100000011	-470
	1100000100	-120
	1100000101	-480
	1100000110	-237
	1100000111	-868
	1100001000	2037
	1100001001	424
	1100001010	-235
	1100001011	3099
	1100001100	286
	1100001101	59
	1100001110	-849
	1100001111	282
	1100010000	-206
	1100010001	-96
	1100010010	-255
	1100010011	-214
	1100010100	-65
	1100010101	1031
	1100010110	670
	1100010111	-132
	1100011000	-955
	1100011001	195
	1100011010	720
	1100011011	-574
	1100011100	-350
	1100011101	-324
	1100011110	221
	1100011111	-476
	1100100000	26719
	1100100001	38148
	1100100010	45981
	1100100011	48465
	1100100100	44986
	1100100101	44555
	1100100110	22954
	1100100111	23875
	1100101000	28406
	1100101001	35189
	1100101010	39274
	1100101011	24415
	1100101100	21239
	1100101101	26063
	1100101110	33243
	1100101111	33481
	1100110000	48832
	1100110001	46451
	1100110010	43885
	1100110011	39888
	1100110100	50573
	1100110101	54733
	1100110110	30905
	1100110111	32611
	1100111000	-713
	1100111001	-531
	1100111010	790
	1100111011	566
	1100111100	-622
	1100111101	615
	1100111110	93
	1100111111	596
	1101000000	39331
	1101000001	38433
	1101000010	19276
	1101000011	17077
	1101000100	40225
	1101000101	37973
	1101000110	34325
	1101000111	31578
	1101001000	34536
	1101001001	37050
	1101001010	46482
	1101001011	40106
	1101001100	4571
	1101001101	4533
	1101001110	5600
	1101001111	3842
	1101010000	289
	1101010001	652
	1101010010	-218
	1101010011	-844
	1101010100	-717
	1101010101	-1342
	1101010110	-1702
	1101010111	-1059
	1101011000	-741
	1101011001	-75
	1101011010	-845
	1101011011	597
	1101011100	-1180
	1101011101	-688
	1101011110	-934
	1101011111	-292
	1101100000	-1347
	1101100001	-1268
	1101100010	-3015
	1101100011	-2746
	1101100100	-686
	1101100101	-1653
	1101100110	372
	1101100111	-544
	1101101000	437
	1101101001	-747
	1101101010	-422
	1101101011	-62
	1101101100	-120
	1101101101	-1946
	1101101110	726
	1101101111	-133
	1101110000	-920
	1101110001	-1529
	1101110010	-1328
	1101110011	-651
	1101110100	-950
	1101110101	-587
	1101110110	-1246
	1101110111	-624
	1101111000	-312
	1101111001	-347
	1101111010	-414
	1101111011	-750
	1101111100	-1799
	1101111101	-1196
	1101111110	-618
	1101111111	-866
	1110000000	-558
	1110000001	-665
	1110000010	-483
	1110000011	-1796
	1110000100	-12
	1110000101	-177
	1110000110	-747
	1110000111	-237
	1110001000	-772
	1110001001	-495
	1110001010	648
	1110001011	-906
	1110001100	138
	1110001101	539
	1110001110	-621
	1110001111	-550
	1110010000	-142
	1110010001	-1076
	1110010010	-797
	1110010011	-714
	1110010100	-951
	1110010101	-1311
	1110010110	-797
	1110010111	-845
	1110011000	-243
	1110011001	-838
	1110011010	-104
	1110011011	-300
	1110011100	-27
	1110011101	-745
	1110011110	-518
	1110011111	-720
	1110100000	-466
	1110100001	-1050
	1110100010	-388
	1110100011	-969
	1110100100	-378
	1110100101	-891
	1110100110	-1851
	1110100111	-323
	1110101000	-762
	1110101001	-1276
	1110101010	-1703
	1110101011	-1056
	1110101100	-638
	1110101101	-552
	1110101110	-537
	1110101111	-1161
	1110110000	-624
	1110110001	-551
	1110110010	-387
	1110110011	-388
	1110110100	-343
	1110110101	-480
	1110110110	-729
	1110110111	-275
	1110111000	-275
	1110111001	-1074
	1110111010	-1263
	1110111011	-2116
	1110111100	-1591
	1110111101	-1142
	1110111110	13196
	1110111111	12674
	1111000000	-745
	1111000001	109
	1111000010	-718
	1111000011	86
	1111000100	-116
	1111000101	3952
	1111000110	-1002
	1111000111	238
	1111001000	-532
	1111001001	-550
	1111001010	-348
	1111001011	-369
	1111001100	-126
	1111001101	-895
	1111001110	41
	1111001111	-124
	1111010000	68
	1111010001	-384
	1111010010	-789
	1111010011	-704
	1111010100	143
	1111010101	298
	1111010110	-762
	1111010111	-244
	1111011000	-971
	1111011001	52
	1111011010	-663
	1111011011	-548
	1111011100	-341
	1111011101	-512
	1111011110	-31
	1111011111	-488
	1111100000	-990
	1111100001	-1018
	1111100010	-318
	1111100011	518
	1111100100	-202
	1111100101	-473
	1111100110	-248
	1111100111	167
	1111101000	-54
	1111101001	-945
	1111101010	-1378
	1111101011	-629
	1111101100	-1398
	1111101101	-626
	1111101110	-976
	1111101111	-762
	1111110000	-926
	1111110001	-1071
	1111110010	-1069
	1111110011	-1019
	1111110100	14032
	1111110101	14065
	1111110110	-1738
	1111110111	-346
	1111111000	-915
	1111111001	-911
	1111111010	-274
	1111111011	-816
	1111111100	-579
	1111111101	-413
	1111111110	-791
	1111111111	-1178
	11001101010	31940
	11001101011	31385
	11010000010	29078
	11010000011	27860
	11010010000	18300
	11010010001	16815
	11010010100	32120
	11010010101	32881
	11100000100	2469
	11100000101	595
	11111101100	-3506
	11111101101	-3400
ped1	10	-1070
	11	-807
	100	-1268
	101	-1207
	110	-956
	111	-820
	1000	-1463
	1001	-914
	1010	-1817
	1011	-943
	1100	-911
	1101	-1230
	1110	-548
	1111	-1177
	10000	-1279
	10001	-1094
	10010	-965
	10011	-804
	10100	-1780
	10101	-1806
	10110	-1347
	10111	-568
	11000	-1722
	11001	-585
	11010	-1398
	11011	-978
	11100	-817
	11101	-438
	11110	-1197
	11111	-1417
	100000	-1040
	100001	-1216
	100010	-915
	100011	-1345
	100100	-338
	100101	-719
	100110	75
	100111	-589
	101000	-1954
	101001	-1623
	101010	-1699
	101011	-1652
	101100	-911
	101101	-1014
	101110	-439
	101111	-890
	110000	-1886
	110001	-1546
	110010	-524
	110011	-642
	110100	-1215
	110101	-1880
	110110	-394
	110111	-1490
	111000	-858
	111001	-1491
	111010	-869
	111011	-381
	111100	-1420
	111101	-1356
	111110	-1562
	111111	-1647
	1000000	6367
	1000001	6356
	1000010	6304
	1000011	6722
	1000100	8876
	1000101	6555
	1000110	10940
	1000111	7888
	1001000	1369
	1001001	989
	1001010	5
	1001011	-285
	1001100	-334
	1001101	-351
	1001110	292
	1001111	864
	1010000	-577
	1010001	-1112
	1010010	-1365
	1010011	-1807
	1010100	-1409
	1010101	-1344
	1010110	-951
	1010111	-1062
	1011000	-3
	1011001	-75
	1011010	-241
	1011011	-819
	1100000	-1289
	1100001	-1322
	1100010	-1280
	1100011	-592
	1100100	1143
	1100101	360
	1100110	-479
	1100111	224
	1101000	-186
	1101001	-416
	1101010	-1284
	1101011	-1068
	1101100	-1351
	1101101	-692
	1101110	-1031
	1101111	-1172
	1110000	-958
	1110001	-729
	1110010	-1332
	1110011	-649
	1110100	-790
	1110101	-1020
	1110110	-599
	1110111	-148
	1111000	-1362
	1111001	-1760
	1111010	-1180
	1111011	-1100
	1111100	-952
	1111101	-1285
	1111110	-1351
	1111111	-1246
	10000000	18996
	10000001	13976
	10000010	11145
	10000011	14572
	10000100	11421
	10000101	12808
	10000110	24847
	10000111	17198
	10001000	22090
	10001001	20736
	10001010	13527
	10001011	17206
	10001100	23290
	10001101	20559
	10001110	14842
	10001111	17548
	10010000	6847
	10010001	9737
	10010010	2759
	10010011	2755
	10010100	-662
	10010101	-1009
	10010110	-911
	10010111	146
	10011000	-268
	10011001	-1181
	10011010	-231
	10011011	-778
	10011100	2837
	10011101	2441
	10011110	5942
	10011111	5589
	10100000	-114
	10100001	-230
	10100010	-556
	10100011	-645
	10100100	-587
	10100101	-1233
	10100110	-1353
	10100111	-1557
	10101000	-1316
	10101001	-1451
	10101010	-447
	10101011	-529
	10101100	-386
	10101101	-419
	10101110	-540
	10101111	-241
	10110000	-944
	10110001	-1407
	10110010	-652
	10110011	-933
	10110100	-873
	10110101	-643
	10110110	-957
	10110111	-1046
	11000000	-1330
	11000001	-1267
	11000010	-473
	11000011	-1577
	11000100	-1316
	11000101	-1449
	11000110	-641
	11000111	-1250
	11001000	9427
	11001001	8107
	11001010	1886
	11001011	2993
	11001100	2629
	11001101	1516
	11001110	313
	11001111	-112
	11010000	8420
	11010001	10175
	11010010	1901
	11010011	4632
	11010100	-1166
	11010101	-1420
	11010110	-738
	11010111	-1651
	11011000	-814
	11011001	-762
	11011010	-728
	11011011	-162
	11011100	-1715
	11011101	-1165
	11011110	-624
	11011111	-1135
	11100000	-2098
	11100001	-1393
	11100010	-813
	11100011	-723
	11100100	-942
	11100101	-778
	11100110	-752
	11100111	-1644
	11101000	-900
	11101001	-186
	11101010	-394
	11101011	-598
	11101100	-416
	11101101	-460
	11101110	-277
	11101111	-407
	11110000	-1001
	11110001	-517
	11110010	-1299
	11110011	-822
	11110100	-626
	11110101	-645
	11110110	-841
	11110111	-1056
	11111000	-869
	11111001	-1123
	11111010	-827
	11111011	-739
	11111100	-580
	11111101	-286
	11111110	-802
	11111111	-553
	100100000	24957
	100100001	19835
	100100010	26271
	100100011	23453
	100100100	6245
	100100101	3169
	100100110	7738
	100100111	13444
	100101000	-511
	100101001	-846
	100101010	-1271
	100101011	-853
	100101100	-1767
	100101101	-1419
	100101110	-421
	100101111	-1154
	100110000	-858
	100110001	-906
	100110010	-1162
	100110011	-776
	100110100	-1429
	100110101	-755
	100110110	-395
	100110111	-957
	100111000	6886
	100111001	11583
	100111010	1725
	100111011	2638
	100111100	13934
	100111101	6543
	100111110	21813
	100111111	18642
	101000000	-774
	101000001	-1157
	101000010	-355
	101000011	29
	101000100	-885
	101000101	-1156
	101000110	-292
	101000111	-772
	101001000	-80
	101001001	-898
	101001010	-112
	101001011	-936
	101001100	-1380
	101001101	-2100
	101001110	-1153
	101001111	-989
	101010000	-645
	101010001	-1426
	101010010	-1398
	101010011	-1247
	101010110	-615
	101010111	-243
	101011000	-734
	101011001	-699
	101011010	-131
	101011011	327
	101011100	-419
	101011101	192
	101011110	-530
	101011111	92
	110000000	-915
	110000001	-1041
	110000010	-1242
	110000011	-1006
	110000100	-1252
	110000101	-990
	110000110	-1286
	110000111	-1243
	110001000	-1557
	110001001	-1491
	110001010	-879
	110001011	-1538
	110001100	-1009
	110001101	-1219
	110001110	-862
	110001111	-1073
	110010000	20176
	110010001	26747
	110010010	17267
	110010011	14159
	110010100	8268
	110010101	7905
	110010110	9605
	110010111	12922
	110011000	11128
	110011001	9458
	110011010	5322
	110011011	5251
	110011100	-850
	110011101	-203
	110011110	131
	110011111	16
	110100000	16971
	110100001	11317
	110100010	17428
	110100011	12445
	110100100	5726
	110100101	4661
	110100110	3378
	110100111	3149
	110101000	-1503
	110101001	83
	110101010	-537
	110101011	-965
	110101100	-1264
	110101101	-167
	110101110	-1061
	110101111	-1643
	110110000	-1462
	110110001	-1352
	110110010	-377
	110110011	-979
	110110100	-570
	110110101	-869
	110110110	-170
	110110111	156
	110111000	-850
	110111001	-349
	110111010	-1499
	110111011	-2319
	110111100	-579
	110111101	-1281
	110111110	-1666
	110111111	-1200
	111000000	-749
	111000001	-612
	111000010	-696
	111000011	-867
	111000100	-1167
	111000101	-195
	111000110	-700
	111000111	-803
	111001000	-446
	111001001	-296
	111001010	-109
	111001011	184
	111001100	-478
	111001101	-1320
	111001110	-354
	111001111	-824
	111010000	-573
	111010001	-512
	111010010	-8
	111010011	-88
	111010100	282
	111010101	-109
	111010110	403
	111010111	-288
	111011000	-1013
	111011001	-324
	111011010	-648
	111011011	-375
	111011100	-84
	111011101	-432
	111011110	326
	111011111	45
	111100000	-1122
	111100001	-1097
	111100010	-823
	111100011	-500
	111100100	-1616
	111100101	-956
	111100110	-591
	111100111	-951
	111101000	-641
	111101001	-923
	111101010	-472
	111101011	-472
	111101100	-758
	111101101	-551
	111101110	-156
	111101111	-12
	111110000	103
	111110001	-1441
	111110010	-515
	111110011	-496
	111110100	-282
	111110101	-295
	111110110	38
	111110111	258
	111111000	-178
	111111001	-325
	111111010	449
	111111011	-278
	111111100	-255
	111111101	-660
	111111110	-297
	111111111	-776
	1001000010	33787
	1001000011	31858
	1001000100	48429
	1001000101	51473
	1001000110	15580
	1001000111	20223
	1001001010	-1424
	1001001011	2789
	1001001100	24524
	1001001101	16910
	1001001110	26951
	1001001111	30230
	1001010010	-6208
	1001010011	-343
	1001010100	-1722
	1001010101	-378
	1001010110	1061
	1001010111	-362
	1001011000	-1320
	1001011001	-1794
	1001011010	-2037
	1001011011	-2974
	1001011100	-804
	1001011101	-807
	1001011110	-1539
	1001011111	-1103
	1001100010	380
	1001100011	-483
	1001100100	-609
	1001100101	-650
	1001100110	104
	1001100111	-1
	1001101000	-1284
	1001101001	-352
	1001101010	-887
	1001101011	-1039
	1001101100	-1333
	1001101101	-526
	1001101110	-2290
	1001101111	-443
	1001110000	16455
	1001110001	15970
	1001110010	20940
	1001110011	19759
	1001110110	1233
	1001110111	1278
	1001111000	17620
	1001111001	23714
	1001111100	35726
	1001111101	46200
	1001111110	23589
	1001111111	20874
	1100000000	-451
	1100000001	171
	1100000010	-1039
	1100000011	-1189
	1100000100	-1146
	1100000101	-668
	1100000110	-666
	1100000111	706
	1100001000	-1435
	1100001001	-342
	1100001010	17
	1100001011	-1066
	1100001100	-1560
	1100001101	-2164
	1100001110	-1082
	1100001111	-2156
	1100010000	-1227
	1100010001	-78
	1100010010	-1504
	1100010011	-231
	1100010100	-915
	1100010101	494
	1100010110	-1118
	1100010111	-1019
	1100011000	-816
	1100011001	80
	1100011010	-1272
	1100011011	-824
	1100011100	-178
	1100011101	-266
	1100011110	-420
	1100011111	-55
	1100100000	21881
	1100100001	27921
	1100100010	27033
	1100100011	30231
	1100100100	19560
	1100100101	21842
	1100100110	14463
	1100100111	10532
	1100101000	20575
	1100101001	17003
	1100101010	17638
	1100101011	14171
	1100101100	19644
	1100101101	18732
	1100101110	27398
	1100101111	24071
	1100110000	15972
	1100110001	11949
	1100110010	14961
	1100110011	9155
	1100110100	13796
	1100110101	10687
	1100110110	6016
	1100110111	5714
	1100111000	-986
	1100111001	928
	1100111010	-310
	1100111011	-4
	1100111100	-371
	1100111101	-102
	1100111110	830
	1100111111	310
	1101000000	25446
	1101000001	19934
	1101000010	7893
	1101000011	8029
	1101000100	12626
	1101000101	18754
	1101000110	15342
	1101000111	14261
	1101001000	8216
	1101001001	8577
	1101001010	13093
	1101001011	13984
	1101001100	2122
	1101001101	105
	1101001110	2350
	1101001111	555
	1101010000	213
	1101010001	-24
	1101010010	-431
	1101010011	550
	1101010100	-357
	1101010101	-860
	1101010110	-181
	1101010111	-767
	1101011000	-385
	1101011001	-919
	1101011010	622
	1101011011	-772
	1101011100	-930
	1101011101	-578
	1101011110	-1401
	1101011111	-794
	1101100000	-933
	1101100001	-1135
	1101100010	-900
	1101100011	-193
	1101100100	6
	1101100101	-683
	1101100110	-1078
	1101100111	-1193
	1101101000	-545
	1101101001	-8
	1101101010	84
	1101101011	-711
	1101101100	-658
	1101101101	-544
	1101101110	401
	1101101111	1088
	1101110000	468
	1101110001	-596
	1101110010	-212
	1101110011	23
	1101110100	-1012
	1101110101	-1285
	1101110110	-981
	1101110111	-1134
	1101111000	-1732
	1101111001	190
	1101111010	-1021
	1101111011	-1176
	1101111100	-1251
	1101111101	-831
	1101111110	-2024
	1101111111	-2304
	1110000000	-153
	1110000001	-1055
	1110000010	-511
	1110000011	-1139
	1110000100	-837
	1110000101	-200
	1110000110	-348
	1110000111	232
	1110001000	-266
	1110001001	-1257
	1110001010	-140
	1110001011	-243
	1110001100	0
	1110001101	-531
	1110001110	-542
	1110001111	-491
	1110010000	-1086
	1110010001	144
	1110010010	-263
	1110010011	-977
	1110010100	-1028
	1110010101	175
	1110010110	-154
	1110010111	173
	1110011000	208
	1110011001	24
	1110011010	-456
	1110011011	-687
	1110011100	-203
	1110011101	-1220
	1110011110	-461
	1110011111	-546
	1110100000	-1176
	1110100001	-518
	1110100010	-121
	1110100011	-569
	1110100100	-361
	1110100101	168
	1110100110	-23
	1110100111	83
	1110101000	-205
	1110101001	-68
	1110101010	-287
	1110101011	-322
	1110101100	-187
	1110101101	-421
	1110101110	-36
	1110101111	-456
	1110110000	-193
	1110110001	-445
	1110110010	338
	1110110011	-307
	1110110100	-590
	1110110101	340
	1110110110	31
	1110110111	-506
	1110111000	-289
	1110111001	474
	1110111010	-676
	1110111011	-144
	1110111100	-77
	1110111101	193
	1110111110	1254
	1110111111	1216
	1111000000	-1184
	1111000001	-1132
	1111000010	-863
	1111000011	-1334
	1111000100	-1237
	1111000101	-46
	1111000110	-873
	1111000111	-421
	1111001000	-667
	1111001001	-434
	1111001010	-611
	1111001011	-163
	1111001100	-675
	1111001101	-819
	1111001110	-104
	1111001111	-1105
	1111010000	283
	1111010001	-709
	1111010010	-373
	1111010011	236
	1111010100	-365
	1111010101	219
	1111010110	-358
	1111010111	241
	1111011000	97
	1111011001	-823
	1111011010	-440
	1111011011	35
	1111011100	234
	1111011101	-711
	1111011110	-142
	1111011111	-993
	1111100000	221
	1111100001	-344
	1111100010	-433
	1111100011	-874
	1111100100	-399
	1111100101	-432
	1111100110	-48
	1111100111	-314
	1111101000	40
	1111101001	-735
	1111101010	-959
	1111101011	229
	1111101100	843
	1111101101	164
	1111101110	-500
	1111101111	55
	1111110000	171
	1111110001	776
	1111110010	879
	1111110011	-858
	1111110100	805
	1111110101	575
	1111110110	-136
	1111110111	1790
	1111111000	-446
	1111111001	-99
	1111111010	-664
	1111111011	-347
	1111111100	-378
	1111111101	-184
	1111111110	-769
	1111111111	-364
ped2	100	-1902
	101	-1807
	110	-2080
	111	-1846
	1000	-2428
	1001	-2115
	1010	-1095
	1011	-1771
	1100	-1492
	1101	-1596
	1110	-1832
	1111	-1106
	10000	-2854
	10001	-3229
	10010	-2668
	10011	-3127
	10100	-1156
	10101	-666
	10110	-2132
	10111	-2270
	11000	-1095
	11001	-2386
	11010	-2101
	11011	-1957
	11100	-1914
	11101	-2296
	11110	-588
	11111	-887
	100000	-1548
	100001	-1694
	100010	-2530
	100011	-1493
	100100	-2429
	100101	-1992
	100110	-2127
	100111	-2660
	101000	-1171
	101001	-843
	101010	-600
	101011	-665
	101100	-2308
	101101	-2294
	101110	-1987
	101111	-2797
	110000	-1145
	110001	-797
	110010	-2531
	110011	-1969
	110100	-2163
	110101	-1968
	110110	-2249
	110111	-1378
	111000	-1789
	111001	-1852
	111010	-2330
	111011	-2689
	111100	-250
	111101	-467
	111110	-1358
	111111	-1446
	1000000	2345
	1000001	3726
	1000010	7763
	1000011	5314
	1000100	7208
	1000101	7794
	1000110	5514
	1000111	5469
	1001000	3663
	1001001	3986
	1001010	-1162
	1001011	-1055
	1001100	-1036
	1001101	-906
	1001110	6348
	1001111	5187
	1010000	-1525
	1010001	-1343
	1010010	-598
	1010011	-953
	1010100	-330
	1010101	-186
	1010110	-884
	1010111	-1105
	1011000	-1907
	1011001	-2013
	1011010	-1819
	1011011	-2063
	1100000	-1752
	1100001	-1103
	1100010	-1030
	1100011	-838
	1100100	294
	1100101	-709
	1100110	-1903
	1100111	-1664
	1101000	-403
	1101001	-1017
	1101010	-1136
	1101011	-1976
	1101100	-2067
	1101101	-2335
	1101110	-1950
	1101111	-1136
	1110000	-1439
	1110001	-2176
	1110010	-2223
	1110011	-1353
	1110100	-1723
	1110101	-2656
	1110110	-1961
	1110111	-1955
	1111000	-678
	1111001	-664
	1111010	-626
	1111011	-556
	1111100	-409
	1111101	-1696
	1111110	-1426
	1111111	-683
	10000000	6222
	10000001	5809
	10000010	6955
	10000011	10171
	10000100	11154
	10000101	17196
	10000110	8725
	10000111	11286
	10001000	13330
	10001001	12351
	10001010	12783
	10001011	13443
	10001100	7378
	10001101	9267
	10001110	8244
	10001111	8051
	10010000	15644
	10010001	13207
	10010010	20772
	10010011	16316
	10010100	-1604
	10010101	-703
	10010110	-1411
	10010111	-1708
	10011000	-1135
	10011001	-686
	10011010	-1675
	10011011	-1353
	10011100	17474
	10011101	20377
	10011110	19302
	10011111	16863
	10100000	-1538
	10100001	-2160
	10100010	-2068
	10100011	-1411
	10100100	-1243
	10100101	-1294
	10100110	-50
	10100111	-376
	10101000	-183
	10101001	-804
	10101010	-760
	10101011	-893
	10101100	-1291
	10101101	-1691
	10101110	-1208
	10101111	-1638
	10110000	-1292
	10110001	-1544
	10110010	-1997
	10110011	-888
	10110100	-1463
	10110101	-1327
	10110110	-810
	10110111	-1622
	11000000	-615
	11000001	-623
	11000010	-473
	11000011	-907
	11000100	-182
	11000101	116
	11000110	-345
	11000111	-213
	11001000	13991
	11001001	10422
	11001010	6745
	11001011	6940
	11001100	7417
	11001101	5817
	11001110	-1500
	11001111	-1014
	11010000	6074
	11010001	10769
	11010010	5453
	11010011	5628
	11010100	-1352
	11010101	-2247
	11010110	-1562
	11010111	-1244
	11011000	-1540
	11011001	-1108
	11011010	-1237
	11011011	-1758
	11011100	-981
	11011101	-1463
	11011110	-285
	11011111	-372
	11100000	-1293
	11100001	-788
	11100010	-1154
	11100011	-674
	11100100	-1406
	11100101	-983
	11100110	-439
	11100111	-527
	11101000	-1698
	11101001	-1024
	11101010	-2108
	11101011	-1313
	11101100	-782
	11101101	-1073
	11101110	-1644
	11101111	-1972
	11110000	-1039
	11110001	105
	11110010	-1040
	11110011	-397
	11110100	-209
	11110101	-567
	11110110	-761
	11110111	-877
	11111000	-683
	11111001	-1608
	11111010	-1556
	11111011	-2204
	11111100	-1295
	11111101	-1959
	11111110	-678
	11111111	-793
	100100000	21889
	100100001	18064
	100100010	12850
	100100011	20412
	100100100	28717
	100100101	18560
	100100110	32325
	100100111	27358
	100101000	-1092
	100101001	-2099
	100101010	-523
	100101011	-960
	100101100	-817
	100101101	-1641
	100101110	-1755
	100101111	-1072
	100110000	-857
	100110001	-1788
	100110010	-941
	100110011	-1296
	100110100	-2481
	100110101	-1500
	100110110	-587
	100110111	-772
	100111000	35034
	100111001	25291
	100111010	12824
	100111011	14391
	100111100	21173
	100111101	12147
	100111110	16729
	100111111	25632
	101000000	-1242
	101000001	-1666
	101000010	-1725
	101000011	-1425
	101000100	-1097
	101000101	-1567
	101000110	-2165
	101000111	-1688
	101001000	-1519
	101001001	-753
	101001010	-567
	101001011	-885
	101001100	-993
	101001101	-505
	101001110	-779
	101001111	-708
	101010000	288
	101010001	-100
	101010010	-410
	101010011	-658
	101010110	-794
	101010111	-47
	101011000	-1354
	101011001	-1474
	101011010	-1331
	101011011	-2276
	101011100	-1741
	101011101	-1776
	101011110	-1682
	101011111	-917
	110000000	-214
	110000001	-190
	110000010	-236
	110000011	-51
	110000100	-530
	110000101	-608
	110000110	232
	110000111	-170
	110001000	-126
	110001001	-958
	110001010	308
	110001011	67
	110001100	-492
	110001101	171
	110001110	-218
	110001111	-584
	110010000	28038
	110010001	33149
	110010010	23850
	110010011	22165
	110010100	18012
	110010101	15382
	110010110	18004
	110010111	20863
	110011000	26942
	110011001	25351
	110011010	22036
	110011011	21114
	110011100	-1467
	110011101	-791
	110011110	-1174
	110011111	-1664
	110100000	19859
	110100001	18692
	110100010	26999
	110100011	29511
	110100100	22773
	110100101	23588
	110100110	8142
	110100111	8450
	110101000	-804
	110101001	-1066
	110101010	-2533
	110101011	-1845
	110101100	-1046
	110101101	-1013
	110101110	-791
	110101111	-915
	110110000	-1710
	110110001	-2091
	110110010	-1308
	110110011	-1142
	110110100	-1202
	110110101	-1180
	110110110	-1600
	110110111	-1670
	110111000	-1152
	110111001	-1382
	110111010	-1145
	110111011	-304
	110111100	-783
	110111101	-416
	110111110	-802
	110111111	-745
	111000000	-1453
	111000001	-1463
	111000010	-345
	111000011	-309
	111000100	-943
	111000101	-1022
	111000110	-231
	111000111	-1172
	111001000	-1325
	111001001	-574
	111001010	-1111
	111001011	-913
	111001100	-375
	111001101	-488
	111001110	-838
	111001111	-1020
	111010000	-1014
	111010001	-1170
	111010010	-1221
	111010011	-773
	111010100	-1192
	111010101	-1925
	111010110	-1014
	111010111	-1492
	111011000	-1085
	111011001	-1318
	111011010	-1418
	111011011	-842
	111011100	-1093
	111011101	-980
	111011110	-1713
	111011111	-1821
	111100000	-534
	111100001	-37
	111100010	1
	111100011	-524
	111100100	-509
	111100101	-78
	111100110	-371
	111100111	73
	111101000	-251
	111101001	-831
	111101010	527
	111101011	-622
	111101100	-513
	111101101	-1194
	111101110	-964
	111101111	-826
	111110000	-749
	111110001	-1399
	111110010	-1862
	111110011	-820
	111110100	-1619
	111110101	-1287
	111110110	-964
	111110111	-1440
	111111000	-1131
	111111001	-1454
	111111010	-939
	111111011	-1987
	111111100	-854
	111111101	-623
	111111110	-794
	111111111	-1071
	1001000010	27832
	1001000011	28007
	1001000100	29033
	1001000101	22180
	1001000110	15433
	1001000111	14162
	1001001100	53498
	1001001101	55143
	1001001110	41674
	1001001111	28171
	1001011000	-750
	1001011001	-2141
	1001011100	-516
	1001011101	-834
	1001011110	-3553
	1001011111	-2410
	1001101000	-3198
	1001101001	-2549
	1001101100	-1130
	1001101101	-1135
	1001101110	-923
	1001101111	-1353
	1001110000	53620
	1001110001	48346
	1001110010	42119
	1001110011	36578
	1001111000	27988
	1001111001	23346
	1001111100	25724
	1001111101	22493
	1001111110	21478
	1001111111	24310
	1100000000	-520
	1100000001	-105
	1100000010	-316
	1100000011	233
	1100000100	-186
	1100000101	-252
	1100000110	626
	1100000111	-1103
	1100001000	-1394
	1100001001	-24
	1100001010	-383
	1100001011	428
	1100001100	-428
	1100001101	-99
	1100001110	-406
	1100001111	30
	1100010000	339
	1100010001	-370
	1100010010	-879
	1100010011	-119
	1100010100	-600
	1100010101	692
	1100010110	282
	1100010111	479
	1100011000	135
	1100011001	24
	1100011010	-987
	1100011011	-985
	1100011100	-91
	1100011101	-579
	1100011110	-431
	1100011111	-589
	1100100000	24755
	1100100001	33040
	1100100010	45204
	1100100011	45203
	1100100100	42004
[truncated: 5,387 more rows]

## Sheet: Branching
ped	id	Phenotype		Simulated data
0	1	-1.4652
	11	-1.09018
	100	-1.69766
	101	-1.28783
	111	-0.722596
	1001	-0.31668
	1011	-1.46988
	1100	-0.929404
	1110	0.180799
	1111	-0.434614
	10000	-1.3585
	10001	-2.42728
	10010	0.709789
	10011	0.223335
	10100	-0.858551
	10101	-2.05991
	10110	-1.53438
	11001	-2.3571
	11010	0.0634224
	11011	-0.93154
	11101	-0.71842
	11111	-0.47104
	100000	-1.31134
	100001	-1.31224
	100010	-2.29306
	100011	-2.58957
	100100	0.747043
	100101	0.543629
	100110	0.0490356
	100111	0.213866
	101001	-0.946322
	101011	-1.39757
	101100	-0.708817
	101101	-0.896651
	101111	-1.71396
	110001	-0.505724
	110010	-2.90046
	110011	-2.37908
	110100	0.217377
	110101	-0.435083
	110110	-0.871487
	110111	-0.574419
	111010	-0.667308
	111011	-0.509271
	111100	0.321166
	111101	0.448169
	111110	0.315011
	111111	-1.50157
1	1	-0.189969
	10	0.773605
	101	0.227962
	110	0.227745
	1000	0.63208
	1001	-0.116543
	1010	-0.694567
	1100	1.07021
	1101	-0.728085
	1110	-0.0379741
	1111	-0.682554
	10000	0.212016
	10001	1.00319
	10011	-0.456778
	10100	-0.136728
	10101	-1.2914
	10110	1.40664
	10111	1.15662
	11000	1.65082
	11001	1.69082
	11010	-0.750687
	11011	0.695314
	11110	-0.657945
	100000	0.602502
	100010	1.09641
	100011	0.790954
	100110	-0.0955777
	101000	-0.0397872
	101010	-1.50406
	101100	1.19828
	101101	1.73949
	101110	1.6257
	101111	1.36889
	110000	1.11361
	110001	1.32874
	110010	0.974932
	110011	0.786064
	110100	-0.699797
	110101	-0.991687
	110110	-0.0713063
	110111	0.209149
	111000	-0.558768
	111001	0.741615
	111010	-0.984251
	111011	-0.676974
	111101	-0.423712
2	1	-2.21191
	10	-0.987988
	11	-1.47871
	100	-0.490882
	110	-1.22608
	111	-1.85001
	1010	-1.11356
	1100	-1.07649
	1110	-1.21585
	1111	-2.63687
	10000	0.467561
	10010	-0.742082
	10011	-0.66658
	10100	-1.26762
	10101	-0.720856
	10110	-1.28394
	11001	-0.999908
	11011	-0.610438
	11100	-1.54951
	11101	-0.755438
	11110	-1.53693
	11111	-2.14079
	100001	0.161999
	100010	0.856298
	100011	-0.618068
	100100	0.00203666
	100101	-1.01999
	100111	0.672469
	101000	-1.06954
	101001	-1.25821
	101010	-1.34605
	101011	-0.890487
	101100	-1.40439
	101101	-1.12955
	101110	-1.07858
	101111	-0.598727
	110000	-0.0214905
	110001	-0.0647055
	110010	-1.58254
	110101	0.337263
	110110	-0.66263
	110111	-0.26614
	111000	-1.23109
	111011	-0.543717
	111100	-1.42272
	111111	-1.14375
3	1	1.42325
	10	0.965789
	101	0.889704
	1001	-0.147543
	1010	0.0324144
	1100	0.269812
	1101	0.0200142
	1111	-1.89298
	10000	0.26366
	10100	0.587431
	10101	0.22505
	10110	1.33733
	10111	0.788797
	11000	0.999124
	11001	0.0632746
	11010	-0.012424
	11011	-0.606996
	11100	-0.651802
	11101	-0.341846
	11110	-0.842451
	11111	-2.43872
	100000	1.82546
	100001	0.240365
	100010	0.269294
	100011	0.839657
	100101	0.0950845
	100110	-0.0170817
	100111	0.109795
	101000	0.247153
	101001	0.286835
	101010	0.421033
	101100	0.586601
	101101	1.69061
	101110	0.0917341
	101111	1.01013
	110000	1.21429
	110001	0.237246
	110010	-0.28883
	110011	0.985931
	110100	0.735391
	110101	0.442609
	110110	0.0559051
	110111	-1.18837
	111010	-0.580173
	111011	-1.375
	111100	-1.12873
	111110	-3.62266
	111111	-2.44961
4	1	1.63078
	11	2.01982
	110	1.08768
	111	1.33902
	1000	2.34207
	1010	2.80901
	1011	3.05995
	1100	1.06691
	1101	0.489344
	1111	1.76183
	10000	0.895344
	10001	1.69528
	10010	2.39585
	10011	2.71816
	10100	1.18258
	10101	1.78705
	10110	2.6498
	10111	3.05176
	11000	1.63842
	11001	0.463472
	11010	0.0139015
	11011	-0.122448
	11100	1.13947
	11101	1.87834
	11110	0.404584
	100000	0.748784
	100001	1.35443
	100011	1.87355
	100100	2.42274
	100101	2.57503
	100110	1.76978
	101000	1.36623
	101011	1.27588
	101100	2.69166
	101101	2.39535
	101110	2.20125
	101111	2.93078
	110001	2.1136
	110011	-0.355965
	110100	0.0404721
	110110	-0.4744
	110111	-0.164549
	111000	0.683938
	111001	0.897948
	111010	1.5043
	111011	1.35476
	111100	1.3721
	111101	0.202376
	111110	-0.221166
	111111	1.61804
5	10	-1.41741
	11	-0.834323
	100	-0.378362
	101	-0.815751
	110	-1.05951
	1010	-1.17613
	1011	-0.782319
	1100	-1.06719
	1101	-0.808194
	1111	-0.70506
	10011	-0.384877
	10100	0.136681
	10101	0.061999
	10111	-0.363977
	11001	-1.1215
	11010	-1.139
	11100	-0.641139
	11101	-0.44818
	11110	0.0132409
	11111	-1.04602
	100000	0.4724
	100001	1.3521
	100010	0.108418
	100011	-0.0360121
	100100	-1.05045
	100110	0.154307
	100111	0.474252
	101001	1.27254
	101010	-0.316325
	101011	0.735802
	101100	0.090485
	101101	0.602639
	101110	0.122776
	101111	-1.52789
	110100	-0.290447
	110110	-0.780516
	110111	-0.785405
	111000	0.408369
	111001	-0.319947
	111010	0.544882
	111011	-0.933455
	111100	0.380679
	111101	0.106501
	111110	-1.43109
	111111	0.422175
6	1	1.27593
	10	2.01158
	100	1.83946
	101	3.09791
	110	0.595629
	1001	1.10712
	1010	2.45278
	1011	1.18672
	1100	1.09373
	1101	0.840113
	1110	1.28638
	10000	0.867858
	10001	0.678231
	10010	1.33328
	10011	0.279393
	10100	2.00564
	10101	1.46614
	10111	1.04255
	11001	0.706817
	11011	1.03156
	11100	-0.606421
	11101	0.659553
	11110	1.3545
	100000	0.723807
	100001	0.112394
	100010	-0.000470437
	100011	1.66721
	100101	1.24999
	100110	0.355641
	100111	-0.0891218
	101000	2.3269
	101001	1.82392
	101010	0.899794
	101100	0.680088
	101110	0.803653
	101111	1.62361
	110001	-0.133899
	110010	0.243819
	110011	-0.127934
	110100	1.35313
	110101	-0.394114
	110110	1.9867
	110111	0.91357
	111000	-0.620363
	111001	-1.16179
	111011	0.534623
	111100	1.44387
	111101	-1.05625
	111110	1.02749
	111111	1.306
7	10	1.09603
	11	1.20731
	100	-0.336338
	110	2.12626
	111	1.99293
	1000	-0.836117
	1001	0.0464492
	1010	1.42797
	1101	1.77813
	1110	1.108
	1111	2.3848
	10000	-0.420332
	10001	0.275651
	10010	0.70668
	10011	0.478578
	10100	1.33043
	10101	0.542188
	10110	0.677751
	10111	1.28349
	11001	0.9058
	11010	2.28416
	11011	0.578874
	11100	1.55267
	11101	1.7267
	11110	1.60366
	11111	1.67072
	100000	-1.13624
	100001	-1.52915
	100010	0.615323
	100011	-0.388148
	100100	0.708424
	100101	1.30815
	100110	0.690674
	100111	0.0348631
	101000	0.838754
	101001	1.68898
	101010	0.277491
	101011	0.699891
	101100	0.891471
	101101	-0.157616
	101110	1.16853
	101111	1.27591
	110000	0.894609
	110010	0.0771372
	110011	0.741638
	110100	1.66189
	110101	1.48304
	110110	0.50041
	111000	0.491336
	111001	2.07215
	111011	1.05049
	111100	1.2887
	111101	0.378261
	111110	2.11669
	111111	1.43039
8	1	-0.6715
	11	0.0364641
	100	0.301092
	110	-0.0137406
	111	-1.1568
	1000	0.379713
	1010	-0.194635
	1011	-1.00635
	1100	1.42977
	1110	-0.941647
	1111	1.11099
	10000	-0.100444
	10001	0.521243
	10011	0.881921
	10100	0.268987
	10101	0.515971
	10110	-0.530941
	10111	0.0737303
	11000	1.14996
	11011	0.441587
	11100	-0.59962
	11111	1.20919
	100000	-0.382805
	100001	0.957738
	100010	-0.0589394
	100011	0.1795
	100100	0.498126
	100101	1.1672
	100110	1.02928
	100111	0.400635
	101000	1.26041
	101001	1.0146
	101010	-0.360963
	101011	1.01949
	101100	-0.320438
	101101	-1.01336
	101110	0.249073
	101111	-0.252781
	110000	0.238135
	110001	1.56569
	110010	-0.413461
	110011	-0.301874
	110100	-0.0496454
	110101	-0.851237
	110110	0.275214
	110111	-0.175544
	111000	-0.780705
	111001	0.3174
	111010	-0.325523
	111011	0.202969
	111100	-0.14305
	111101	0.159228
	111110	0.619814
	111111	0.512847
9	1	-0.616982
	10	0.144928
	11	0.111123
	100	-0.332818
	101	0.386708
	110	0.277144
	111	0.364824
	1000	-1.52838
	1001	-0.338159
	1010	-0.47258
	1011	-1.00252
	1100	0.811592
	1101	-0.740734
	1110	0.425169
	1111	0.951353
	10000	-1.53477
	10001	-1.17205
	10010	0.18733
	10100	0.0324379
	10101	-0.373485
	10110	-0.299139
	10111	-1.40851
	11000	0.516021
	11001	0.862609
	11010	0.302911
	11011	-0.396959
	11100	0.345091
	11101	0.659621
	11110	1.09151
	11111	1.2717
	100000	-1.83065
	100001	-0.18679
	100010	-0.416894
	100011	-1.82665
	100100	0.104089
	100101	-0.0980723
	100110	0.565253
	100111	-0.0304011
	101001	-0.304608
	101011	0.522715
	101100	-0.658281
	101110	-1.03075
	101111	-0.350064
	110000	0.58339
	110001	0.369155
	110011	1.17827
	110100	0.946757
	110101	0.689576
	110110	-0.979558
	110111	-0.845557
	111001	0.00221478
	111010	1.83916
	111011	-0.213168
	111100	0.980934
	111101	0.202179
	111110	0.238239
	111111	0.969521
10	1	1.81775
	10	0.886026
	100	1.23138
	101	1.8421
	110	0.668046
	111	1.55011
	1000	1.55928
	1001	0.619651
	1011	1.07659
	1100	0.194052
	1101	0.721639
	1110	0.480749
	1111	0.805899
	10000	0.502524
	10001	1.59774
	10010	0.296213
	10011	0.0264884
	10110	0.623473
	10111	0.616654
	11000	0.135256
	11001	0.468437
	11010	-0.313458
	11011	0.33452
	11100	0.219419
	11101	0.198219
	11110	-0.275823
	100000	0.526426
	100010	1.74879
	100011	1.43215
	100100	0.870033
	100101	-0.0660146
	100110	0.439597
	100111	0.799339
	101000	1.74996
	101001	0.606787
	101010	-0.163435
	101011	1.23922
	101100	1.57606
	101110	0.233765
	101111	0.247001
	110000	0.718247
	110001	0.0315981
	110010	0.336104
	110101	-1.03269
	110111	0.17519
	111000	0.25127
	111100	-1.50526
	111101	-0.458738
	111111	0.261092
11	1	1.12637
	11	0.587387
	101	0.115224
	110	0.33172
	111	-0.0540982
	1000	0.176467
	1001	-0.600314
	1010	-1.16686
	1011	0.147365
	1101	0.395182
	1110	0.0417416
	1111	-0.75581
	10001	-0.0355049
	10010	-0.173672
	10011	-0.346597
	10100	-0.937091
	10110	-0.240359
	10111	1.02015
	11000	0.957442
	11001	-0.797864
	11011	0.662572
	11100	0.379112
	11101	-0.923321
	11110	-0.325466
	11111	-1.03503
	100000	-0.597446
	100001	-0.293032
	100010	-1.09199
	100011	-1.38439
	100100	-0.279982
	100101	1.14643
	100110	1.20197
	100111	0.0347696
	101001	-0.92257
	101010	-1.32487
	101011	-0.446462
	101100	0.361136
	101110	0.823431
	101111	-0.101632
	110000	0.699378
	110010	-0.139785
	110011	-1.06649
	110101	0.650728
	110111	0.294201
	111000	0.820654
	111001	0.323191
	111011	-0.563018
	111100	-0.555484
	111101	0.306864
	111110	-0.925024
12	1	0.260446
	10	0.341254
	11	0.805508
	100	0.661987
	101	0.233284
	110	1.35285
	1000	-0.08199
	1001	0.610147
	1011	-0.299345
	1100	0.630311
	1101	1.12305
	1110	1.8936
	1111	-0.628091
	10000	-0.389325
	10001	0.348239
	10010	0.659246
	10011	0.244259
	10100	0.172922
	10101	-0.248194
	10110	0.0973965
	10111	0.716329
	11000	1.23726
	11001	0.0856598
	11010	0.464306
	11011	1.73003
	11101	1.71662
	11110	-0.69486
	11111	0.052161
	100000	0.0772147
	100001	0.146992
	100011	0.199186
	100100	1.61679
	100101	0.816932
	100110	-0.831541
	100111	-0.104205
	101000	0.538431
	101001	0.833845
	101010	0.470321
	101011	0.289648
	101100	-1.14508
	101101	0.0993533
	101110	1.77074
	110000	0.712389
	110001	0.899106
	110011	-1.21572
	110100	-0.204177
	110111	1.06568
	111000	2.36969
	111001	2.06394
	111011	1.48696
	111100	-0.204309
	111101	-0.541251
	111110	0.278141
	111111	0.280647
13	1	0.398361
	10	-0.257319
	11	-0.14113
	100	-0.360939
	101	0.0168931
	110	-1.11053
	111	-0.168719
	1000	-0.00892711
	1010	0.125948
	1011	0.101375
	1100	-0.960524
	1101	0.0162913
	1111	-0.111743
	10000	-0.417583
	10001	-0.0448119
	10010	-0.41463
	10011	-0.415265
	10100	0.616755
	10110	-0.462163
	11000	-0.671484
	11001	-0.335685
	11010	0.375175
	11100	-0.0530409
	11101	-0.207712
	11110	0.0102614
	11111	-0.376224
	100000	0.638187
	100001	-0.423589
	100010	-0.150752
	100100	-0.0207508
	100101	0.162938
	100110	0.296329
	100111	-0.0953005
	101000	0.592156
	101011	2.40437
	101100	0.685049
	101101	0.0645168
	101110	0.13472
	101111	0.826454
	110000	-1.20539
	110001	0.0876541
	110010	-0.702753
	110101	0.0990282
	110110	0.52134
	110111	-0.193615
	111000	-0.0484506
	111001	-0.0553749
	111010	-0.0358691
	111011	0.842839
	111100	-0.00742173
	111101	0.193277
	111110	-0.547313
	111111	0.252541
14	1	-0.154833
	10	-0.801312
	11	-0.126211
	100	-0.0707431
	101	-0.838331
	110	0.0801488
	111	0.130548
	1000	0.27059
	1001	0.0616534
	1010	-0.421831
	1011	-0.508193
	1100	0.822918
	1101	-0.63544
	1110	0.275974
	10000	0.501044
	10001	0.590464
	10010	1.82593
	10011	-0.740679
	10100	-0.763244
	10110	-0.179793
	10111	0.419901
	11000	-0.700124
	11001	1.14821
	11010	-0.939669
	11011	-0.694306
	11100	-0.916128
	11101	-0.38098
	11110	-0.000411149
	11111	0.510282
	100000	0.416703
	100010	1.11603
	100011	0.438147
	100100	0.807568
	100101	1.15858
	100110	-0.75383
	100111	-1.67074
	101000	-0.206117
	101001	-0.710716
	101010	-0.73515
	101100	-0.811287
	101101	0.349196
	101111	-0.0195318
	110000	-0.934069
	110001	-0.636964
	110010	1.2838
	110011	1.20893
	110100	-0.220746
	110101	-1.038
	110110	-0.283268
	111010	0.573319
	111011	-0.414627
	111100	0.489037
	111101	0.817244
	111111	0.466383
15	1	0.369348
	10	0.873055
	100	0.960118
	101	0.753599
	110	1.52111
	111	1.14876
	1001	0.776093
	1010	1.46421
	1011	1.00743
	1100	1.60897
	1101	1.83967
	1110	0.158849
	1111	0.652436
	10001	1.00247
	10011	-0.490345
	10100	1.03142
	10101	1.64513
	10111	0.84826
	11000	1.10336
	11001	1.02593
	11010	1.78565
	11011	1.43282
	11100	0.12527
	11101	0.518882
	11110	0.637816
	100000	0.0352219
	100001	-0.569998
	100010	0.295639
	100011	1.7506
	100100	0.448435
	100101	-0.135821
	100110	0.496857
	100111	-0.112879
	101000	0.267731
	101001	1.41672
	101010	1.90488
	101101	-0.783542
	101110	0.766582
	101111	0.920759
	110000	2.17181
	110001	0.330364
	110010	0.333124
	110011	1.16091
	110101	0.606858
	110110	1.56629
	110111	1.13956
	111000	0.130763
	111001	-0.173123
	111010	0.209166
	111011	0.320161
	111100	0.757416
	111101	1.42306
	111110	0.36811
	111111	-0.490971
16	10	-0.110534
	11	-1.97156
	100	0.552165
	101	0.542018
	110	-2.12101
	111	-0.233973
	1000	0.0259821
	1001	0.129235
	1010	1.38885
	1011	0.10042
	1100	-0.744542
	1101	-2.26978
	1110	-0.893008
	1111	-0.144593
	10000	1.03808
	10010	0.892104
	10100	0.719929
	10101	1.32989
	10111	0.497969
	11000	-0.650428
	11001	-0.439349
	11010	-1.49611
	11011	-1.60805
	11100	-0.910163
	11101	-0.826859
	11110	0.72287
	100000	-0.403414
	100001	1.05472
	100010	0.264453
	100110	-1.12437
	100111	-0.715989
	101001	-0.318423
	101010	0.730791
	101011	1.5859
	101100	-1.25935
	101101	0.725422
	101110	0.77977
	101111	-0.273044
	110001	-0.92302
	110010	-1.0534
	110011	-1.25966
	110100	-1.1718
	110101	-1.8333
	110110	-0.799515
	110111	-1.82423
	111000	-1.30882
	111001	-1.934
	111010	-0.838579
	111100	0.672256
	111110	0.803146
17	1	-0.476113
	10	-0.182418
	11	-0.616351
	100	-0.525086
	101	1.47877
	110	-0.732085
	111	-1.66943
	1000	-1.51981
	1001	-0.880209
	1010	1.51961
	1011	1.95624
	1101	-0.502159
	1110	-1.93863
	1111	-1.05975
	10001	-0.488953
	10010	-0.202624
	10100	0.944186
	10101	1.15752
	10110	1.0333
	10111	2.20071
	11000	0.0699468
	11010	-0.314965
	11100	-3.09746
	11110	-0.56068
	11111	-0.122278
	100000	-1.52577
	100010	0.169359
	100011	-0.288886
	100101	-0.916867
	101000	1.06217
	101001	1.36651
	101010	-0.384056
	101011	0.564938
	101100	1.2245
	101110	0.833978
	101111	1.9059
	110000	0.479268
	110001	-0.90624
	110010	0.49977
	110011	0.107659
	110100	0.7178
	110101	-0.71749
	110111	-1.09176
	111000	-2.31096
	111010	-2.60698
	111011	-1.43282
	111101	-0.287948
	111111	0.0386926
18	1	0.220321
	10	-0.413686
	11	-0.137822
	100	0.10736
	101	-0.962298
	110	0.396094
	1000	0.300005
	1001	-1.04917
	1010	-0.509333
	1011	-0.302829
	1101	0.553744
	1110	-0.291533
	1111	-0.145193
	10000	0.581287
	10001	0.389172
	10010	-0.866264
	10011	-1.55641
	10101	-0.440292
	10110	-0.279853
	11001	0.631053
	11010	-0.0462844
	11011	0.408291
	11100	-0.367836
	11110	-0.318909
	11111	0.446578
	100000	-1.03644
	100001	0.418004
	100011	0.196812
	100100	0.301785
	100101	-0.501186
	100110	-1.52745
	100111	-0.877201
	101000	-0.192346
	101001	-0.792317
	101010	-0.505114
	101011	0.29943
	101100	-0.0819155
	101101	-0.631904
	101110	0.253944
	101111	0.758235
	110000	-0.6768
	110001	-0.335344
	110010	0.670338
	110011	0.604164
	110100	-0.428087
	110111	-0.486573
	111000	0.836856
	111001	-0.32835
	111011	0.0752502
	111100	-0.304762
	111101	-0.392779
	111110	0.665386
	111111	-0.494525
19	1	1.79647
	10	1.30678
	11	1.15992
	101	0.483744
	110	0.68792
	111	1.38003
	1001	2.14822
	1010	0.0424015
	1011	1.14088
	1100	0.0686882
	1101	0.392052
	1111	1.50805
	10000	1.40703
	10001	1.48983
	10010	0.621784
	10011	2.81898
	10100	0.590335
	10101	0.555016
	10110	0.249343
	11000	-0.421284
	11001	1.13313
	11100	0.0523285
	11101	1.36044
	11110	0.183234
	100001	1.02838
	100010	1.71531
	100011	0.690938
	100100	-0.292446
	100101	1.44429
	100110	2.00963
	100111	1.77552
	101000	0.120598
	101001	0.408539
	101010	0.367635
	101011	0.42584
	101101	0.547795
	101110	0.34461
	101111	0.935296
	110000	-0.264872
	110001	-0.335682
	110100	0.473458
	110110	-0.559924
	110111	-1.41538
	111000	-0.533445
	111010	1.28228
	111011	0.495523
	111100	1.25082
	111101	-0.0392635
	111110	0.323213
